# Supplementary material for: Analysis of the efficacy of upfront brain radiotherapy versus deferred radiotherapy for EGFR/ALK-positive non-small cell lung cancer with brain metastases: a retrospective study
Source: BMC Cancer. 2024 Jan 23;24:117. doi: 10.1186/s12885-024-11868-9 (PMC10804515; doi:10.1186/s12885-024-11868-9)
Supplement: Supplementary file 1 — Supplementary Material 1 [file 12885_2024_11868_MOESM1_ESM.xlsx]

## Sheet: Sheet1
Supplementary Table: Detailed information of the patients
No.	Sex	Group	Age	KPS	Symptomatic BM	Initial BM	RT pattern	Lung-molGPA	Gene-mutation	Generation of TKI	Metastasis	Extracranial disease	BM diameter	BM number	Intracranial PD	extracranial PD	survial	iPFS (month)	OS (month)
1	Male	deferred RT	58	70	Yes	Yes	LCRT	1.5	EGFR	Third	Polymetastasis	Yes	＜2cm	＞3	Yes	Yes	death	41.9	70.5
2	Female	deferred RT	52	70	Yes	Yes	WBRT	1.5	EGFR	Third	Polymetastasis	Yes	＜2cm	＞3	Yes	Yes	death	23.4	37.1
3	Female	upfront RT	57	60	Yes	Yes	WBRT	2.5	EGFR	Third	Polymetastasis	No	≥2cm	＞3	Yes	No	death	2.3	26
4	Female	upfront RT	66	80	Yes	Yes	WBRT+LCRT	2.5	EGFR	Third	Polymetastasis	Yes	＜2cm	≤3	Yes	Yes	survival	23.5	40.2
5	Female	upfront RT	70	80	No	Yes	WBRT	2	EGFR	First	Polymetastasis	Yes	＜2cm	≤3	Yes	No	death	20.1	26.1
6	Male	deferred RT	43	60	Yes	No	WBRT	1.5	EGFR	First	Polymetastasis	Yes	＜2cm	＞3	Yes	No	death	0.9	2
7	Male	upfront RT	52	90	Yes	Yes	WBRT	3.5	EGFR	First	Polymetastasis	No	≥2cm	＞3	No	No	survival	39.3	39.3
8	Female	deferred RT	65	80	Yes	Yes	WBRT+LCRT	2	EGFR	Third	Polymetastasis	Yes	≥2cm	＞3	Yes	No	survival	8.9	40.2
9	Female	deferred RT	68	80	Yes	Yes	WBRT+LCRT	3.5	EGFR	First	Oligometastasis	No	≥2cm	≤3	Yes	Yes	survival	22.3	46.1
10	Female	deferred RT	50	90	Yes	Yes	WBRT	3	EGFR	First	Oligometastasis	Yes	＜2cm	≤3	No	Yes	death	26.2	26.2
11	Male	deferred RT	54	90	Yes	No	WBRT	2.5	EGFR	Third	Polymetastasis	Yes	＜2cm	＞3	No	No	death	11.8	11.8
12	Female	deferred RT	67	90	Yes	No	WBRT	2.5	EGFR	First	Polymetastasis	Yes	＜2cm	＞3	Yes	No	death	5	5
13	Female	upfront RT	50	80	Yes	Yes	LCRT	2.5	EGFR	First	Oligometastasis	Yes	＜2cm	≤3	Yes	Yes	death	29.5	39.3
14	Male	deferred RT	43	90	No	No	WBRT+LCRT	3.5	EGFR	Third	Polymetastasis	No	＜2cm	＞3	No	No	death	12.1	12.1
15	Male	upfront RT	71	90	No	Yes	LCRT	2.5	EGFR	Third	Oligometastasis	No	≥2cm	≤3	No	No	survival	18.9	18.9
16	Female	deferred RT	72	70	No	No	WBRT	2.5	EGFR	Third	Oligometastasis	No	≥2cm	≤3	Yes	No	death	35.8	41.2
17	Male	deferred RT	69	50	Yes	No	WBRT	3	ALK	Third	Oligometastasis	No	≥2cm	≤3	No	Yes	death	8.1	8.1
18	Male	upfront RT	68	90	No	Yes	WBRT	4	EGFR	First	Oligometastasis	No	＜2cm	≤3	No	No	death	19.9	19.9
19	Female	deferred RT	52	80	Yes	Yes	WBRT	2	EGFR	Third	Polymetastasis	Yes	＜2cm	＞3	Yes	Yes	death	24.1	38.8
20	Female	deferred RT	66	90	No	Yes	WBRT+LCRT	3.5	EGFR	First	Polymetastasis	No	≥2cm	＞3	Yes	Yes	death	25.9	37.8
21	Male	upfront RT	55	100	No	Yes	LCRT	4	EGFR	First	Oligometastasis	No	≥2cm	≤3	No	No	survival	15.8	15.8
22	Female	upfront RT	68	90	Yes	Yes	WBRT+LCRT	4	EGFR	First	Oligometastasis	No	≥2cm	≤3	No	Yes	death	8.3	8.3
23	Male	upfront RT	79	90	Yes	Yes	WBRT+LCRT	3.5	EGFR	First	Oligometastasis	No	＜2cm	≤3	Yes	No	death	24.3	27.7
24	Male	upfront RT	32	90	Yes	Yes	WBRT	3.5	EGFR	Third	Oligometastasis	No	＜2cm	＞3	Yes	No	survival	21.6	35.3
25	Male	upfront RT	64	90	Yes	Yes	WBRT	2.5	EGFR	Third	Polymetastasis	Yes	＜2cm	＞3	Yes	Yes	death	9.5	35.1
26	Female	upfront RT	46	60	Yes	Yes	WBRT+LCRT	1.5	EGFR	Third	Polymetastasis	Yes	≥2cm	＞3	No	Yes	death	22.9	22.9
27	Female	deferred RT	64	90	Yes	Yes	WBRT+LCRT	3	EGFR	Third	Oligometastasis	Yes	＜2cm	≤3	Yes	Yes	death	27.2	34
28	Female	deferred RT	47	60	Yes	No	WBRT+LCRT	2.5	EGFR	First	Oligometastasis	No	≥2cm	＞3	No	Yes	death	10.7	10.7
29	Female	deferred RT	75	100	No	Yes	WBRT+LCRT	3	EGFR	Third	Polymetastasis	No	≥2cm	＞3	Yes	No	death	16.1	29.7
30	Male	deferred RT	65	70	Yes	No	WBRT	1.5	EGFR	Third	Polymetastasis	Yes	≥2cm	＞3	Yes	No	death	7.4	12.4
31	Female	upfront RT	59	90	No	Yes	LCRT	4	EGFR	Third	Oligometastasis	No	≥2cm	≤3	Yes	Yes	death	48.8	91.9
32	Male	deferred RT	62	70	Yes	No	WBRT	2.5	ALK	First	Polymetastasis	No	＜2cm	＞3	No	Yes	death	4.4	4.4
33	Female	deferred RT	56	100	No	No	LCRT	3	EGFR	Third	Polymetastasis	Yes	＜2cm	≤3	Yes	Yes	death	11.2	14.8
34	Female	deferred RT	67	80	Yes	No	LCRT	3	EGFR	Third	Oligometastasis	No	≥2cm	＞3	No	Yes	death	23.7	23.7
35	Male	upfront RT	48	90	Yes	Yes	WBRT+LCRT	3	EGFR	Third	Polymetastasis	No	≥2cm	＞3	Yes	No	death	32.4	32.7
36	Male	upfront RT	58	60	Yes	Yes	LCRT	3	EGFR	Third	Oligometastasis	No	＜2cm	≤3	Yes	No	survival	6.2	14.8
37	Female	upfront RT	56	90	No	Yes	WBRT	3.5	EGFR	Third	Polymetastasis	No	＜2cm	＞3	No	No	survival	32.3	32.3
38	Female	deferred RT	55	100	No	No	LCRT	4	EGFR	Third	Oligometastasis	No	≥2cm	≤3	Yes	No	survival	16.8	19.1
39	Female	upfront RT	49	90	Yes	Yes	LCRT	4	ALK	Second	Oligometastasis	No	≥2cm	≤3	Yes	No	death	11.3	17.3
40	Female	deferred RT	43	90	No	No	WBRT+LCRT	4	EGFR	Third	Oligometastasis	No	＜2cm	≤3	No	Yes	survival	32.1	32.1
41	Female	deferred RT	62	80	Yes	Yes	WBRT	3	EGFR	Third	Polymetastasis	No	＜2cm	＞3	Yes	No	death	19.3	20.5
42	Male	deferred RT	69	70	No	Yes	WBRT+LCRT	3	EGFR	Third	Oligometastasis	No	＜2cm	＞3	Yes	No	survival	23.6	34.2
43	Female	upfront RT	32	50	Yes	Yes	LCRT	2	EGFR	Third	Polymetastasis	Yes	≥2cm	≤3	Yes	No	death	7	9.6
44	Male	upfront RT	53	60	Yes	Yes	WBRT+LCRT	2	EGFR	Third	Polymetastasis	Yes	≥2cm	≤3	No	Yes	death	17.5	17.5
45	Female	deferred RT	59	80	Yes	Yes	WBRT	3.5	EGFR	Third	Oligometastasis	No	≥2cm	≤3	Yes	Yes	death	15.5	30.2
46	Female	deferred RT	51	90	Yes	No	WBRT	2.5	EGFR	Third	Polymetastasis	No	＜2cm	＞3	Yes	No	survival	18.2	39.6
47	Female	deferred RT	67	90	Yes	No	WBRT	2.5	EGFR	First	Polymetastasis	Yes	＜2cm	＞3	Yes	Yes	death	9.9	12.9
48	Male	deferred RT	63	80	Yes	No	LCRT	2.5	ALK	Second	Polymetastasis	Yes	＜2cm	≤3	Yes	Yes	survival	23.2	33
49	Male	deferred RT	59	90	No	No	WBRT	3.5	EGFR	Third	Polymetastasis	No	＜2cm	＞3	No	Yes	death	12.2	12.2
50	Female	deferred RT	59	60	Yes	No	LCRT	2	EGFR	Third	Polymetastasis	Yes	＜2cm	＞3	No	No	death	10.1	10.1
51	Female	upfront RT	57	80	Yes	Yes	LCRT	3.5	EGFR	Third	Oligometastasis	No	≥2cm	≤3	No	No	survival	28	28
52	Female	deferred RT	40	80	Yes	No	LCRT	2.5	EGFR	Third	Polymetastasis	Yes	≥2cm	＞3	Yes	No	death	10.3	11.8
53	Male	upfront RT	49	70	Yes	Yes	WBRT	2	EGFR	Third	Polymetastasis	Yes	≥2cm	≤3	No	Yes	death	14.7	14.7
54	Female	upfront RT	61	60	Yes	Yes	WBRT+LCRT	3	EGFR	Third	Oligometastasis	No	＜2cm	≤3	No	No	death	6.9	6.9
55	Female	upfront RT	69	90	No	Yes	LCRT	3	EGFR	Third	Oligometastasis	Yes	＜2cm	≤3	No	Yes	death	10.9	10.9
56	Male	deferred RT	45	80	Yes	No	WBRT+LCRT	2	EGFR	Third	Polymetastasis	Yes	＜2cm	＞3	Yes	Yes	death	35.9	45.5
57	Female	upfront RT	42	100	No	No	LCRT	4	EGFR	Third	Oligometastasis	No	≥2cm	≤3	No	No	survival	21.7	21.7
58	Female	deferred RT	51	80	Yes	No	WBRT	3	ALK	Second	Oligometastasis	No	≥2cm	＞3	Yes	No	survival	23.6	28.1
59	Male	upfront RT	63	100	No	Yes	LCRT	4	EGFR	Third	Oligometastasis	No	≥2cm	≤3	No	No	survival	20.5	20.5
60	Female	deferred RT	52	90	No	Yes	WBRT	3.5	EGFR	Third	Polymetastasis	No	＜2cm	＞3	No	No	death	23.7	23.7
61	Male	deferred RT	26	90	Yes	No	WBRT+LCRT	2.5	EGFR	Third	Polymetastasis	Yes	＜2cm	＞3	No	Yes	death	13.2	13.2
62	Female	deferred RT	67	90	Yes	No	WBRT	3.5	EGFR	Third	Oligometastasis	No	≥2cm	＞3	No	No	survival	26.8	26.8
63	Male	upfront RT	66	90	No	Yes	WBRT+LCRT	3.5	EGFR	Third	Polymetastasis	No	＜2cm	＞3	Yes	No	death	10.8	19.2
64	Female	deferred RT	58	80	Yes	No	WBRT+LCRT	2	ALK	Second	Polymetastasis	Yes	≥2cm	＞3	No	No	survival	26.2	26.2
65	Female	deferred RT	60	90	Yes	No	WBRT	3	EGFR	Third	Polymetastasis	Yes	＜2cm	≤3	No	Yes	death	15.4	15.4
66	Female	upfront RT	68	50	Yes	Yes	WBRT+LCRT	2.5	EGFR	Third	Polymetastasis	No	≥2cm	＞3	No	No	survival	25.5	25.5
67	Male	upfront RT	57	50	Yes	Yes	LCRT	3	EGFR	Third	Oligometastasis	No	≥2cm	≤3	No	No	survival	17.7	17.7
68	Female	deferred RT	43	60	No	Yes	LCRT	2	EGFR	Third	Polymetastasis	Yes	≥2cm	≤3	No	Yes	death	5.2	5.2
69	Female	deferred RT	72	90	Yes	Yes	LCRT	2.5	EGFR	First	Polymetastasis	Yes	＜2cm	≤3	Yes	No	death	2.7	4.7
70	Male	upfront RT	72	90	Yes	Yes	LCRT	2.5	EGFR	Third	Polymetastasis	Yes	≥2cm	≤3	Yes	No	death	15.2	23.5
71	Male	deferred RT	49	90	No	No	WBRT	3.5	EGFR	Third	Polymetastasis	Yes	＜2cm	＞3	No	No	death	12.4	12.4
72	Female	deferred RT	52	50	Yes	No	WBRT+LCRT	3	EGFR	Third	Oligometastasis	No	＜2cm	≤3	Yes	No	death	16	23.2
73	Male	deferred RT	69	80	Yes	Yes	WBRT	2	EGFR	Third	Polymetastasis	Yes	＜2cm	＞3	Yes	Yes	death	26.7	40.4
74	Female	deferred RT	71	90	No	No	WBRT	3	EGFR	Third	Polymetastasis	No	≥2cm	＞3	No	No	death	12.1	12.1
75	Female	deferred RT	58	70	Yes	No	WBRT	1.5	EGFR	First	Polymetastasis	Yes	≥2cm	＞3	No	Yes	survival	23.3	23.3
76	Male	deferred RT	43	90	No	No	LCRT	3	EGFR	Third	Polymetastasis	Yes	＜2cm	≤3	Yes	Yes	death	18.6	19.3
77	Female	upfront RT	67	80	No	Yes	WBRT+LCRT	2	EGFR	Third	Polymetastasis	Yes	＜2cm	＞3	No	No	death	6.7	6.7
78	Male	upfront RT	58	90	No	Yes	LCRT	2.5	EGFR	First	Polymetastasis	No	≥2cm	＞3	Yes	Yes	death	3.1	3.1
79	Male	deferred RT	68	60	Yes	Yes	WBRT	1.5	EGFR	Third	Polymetastasis	Yes	＜2cm	＞3	No	No	death	20.5	20.5
80	Female	deferred RT	66	70	Yes	No	WBRT+LCRT	3	ALK	Second	Oligometastasis	No	≥2cm	≤3	No	No	survival	22.8	22.8
81	Male	upfront RT	64	100	No	Yes	LCRT	4	EGFR	Third	Oligometastasis	No	＜2cm	≤3	No	Yes	death	8.1	8.1
82	Male	upfront RT	67	60	Yes	Yes	LCRT	3	EGFR	First	Oligometastasis	No	≥2cm	≤3	Yes	No	death	4.5	4.5
83	Female	deferred RT	64	80	Yes	No	LCRT	2	ALK	Second	Polymetastasis	Yes	≥2cm	＞3	No	Yes	death	5.5	5.5
84	Female	upfront RT	68	90	Yes	No	LCRT	4	EGFR	Third	Oligometastasis	No	≥2cm	≤3	No	No	survival	26.7	26.7
85	Female	upfront RT	57	70	Yes	Yes	WBRT+LCRT	2	EGFR	First	Polymetastasis	Yes	＜2cm	≤3	No	Yes	death	12	12
86	Female	upfront RT	65	70	Yes	No	WBRT+LCRT	3	EGFR	Third	Oligometastasis	No	≥2cm	≤3	Yes	Yes	death	15.3	40.8
87	Female	upfront RT	67	100	No	Yes	WBRT+LCRT	3	EGFR	First	Polymetastasis	Yes	＜2cm	＞3	No	Yes	death	8.2	8.2
88	Male	upfront RT	55	70	Yes	Yes	WBRT	3	EGFR	First	Polymetastasis	No	＜2cm	＞3	No	Yes	death	11.1	11.1
89	Female	upfront RT	47	100	No	Yes	WBRT	2.5	EGFR	First	Polymetastasis	Yes	＜2cm	＞3	No	Yes	death	17.2	17.2
90	Female	deferred RT	57	80	Yes	Yes	WBRT	2	EGFR	First	Polymetastasis	Yes	＜2cm	＞3	Yes	Yes	death	18.3	20.3
91	Female	upfront RT	65	80	No	No	WBRT+LCRT	2.5	EGFR	First	Polymetastasis	Yes	＜2cm	≤3	Yes	Yes	survival	23.6	53.2
92	Female	upfront RT	52	80	Yes	No	WBRT+LCRT	3.5	EGFR	Third	Oligometastasis	No	≥2cm	≤3	Yes	No	survival	43.6	52.4
93	Male	upfront RT	60	60	Yes	Yes	WBRT	2.5	EGFR	First	Polymetastasis	No	＜2cm	＞3	No	No	death	13.5	13.5
94	Male	deferred RT	65	50	Yes	No	WBRT	1.5	EGFR	Third	Polymetastasis	Yes	＜2cm	＞3	Yes	Yes	death	3.1	11.4
95	Female	upfront RT	56	90	No	No	LCRT	4	ALK	Second	Oligometastasis	No	≥2cm	≤3	Yes	No	survival	32.1	33.3
96	Male	upfront RT	77	60	Yes	Yes	WBRT+LCRT	2	EGFR	First	Oligometastasis	No	≥2cm	＞3	Yes	No	death	10.1	27
97	Male	upfront RT	54	80	Yes	Yes	WBRT+LCRT	3	EGFR	Third	Polymetastasis	No	≥2cm	＞3	Yes	Yes	death	42.4	44.5
98	Female	upfront RT	55	100	No	Yes	WBRT	2.5	EGFR	Third	Polymetastasis	Yes	＜2cm	＞3	No	Yes	death	40.3	40.3
99	Female	upfront RT	75	70	Yes	Yes	WBRT	1.5	EGFR	First	Polymetastasis	Yes	＜2cm	＞3	Yes	No	death	1.8	3
100	Female	upfront RT	68	80	Yes	No	LCRT	2.5	EGFR	Third	Oligometastasis	No	＜2cm	≤3	No	No	survival	29	29
101	Male	deferred RT	66	80	Yes	No	LCRT	3.5	EGFR	Third	Oligometastasis	No	＜2cm	≤3	No	No	death	12.3	12.3
102	Female	upfront RT	67	100	No	Yes	WBRT	3.5	EGFR	First	Polymetastasis	No	≥2cm	＞3	No	Yes	death	31.2	31.2
103	Female	upfront RT	57	80	Yes	Yes	LCRT	2.5	EGFR	Third	Polymetastasis	Yes	≥2cm	≤3	No	Yes	death	17.6	17.6
104	Female	upfront RT	50	70	Yes	Yes	WBRT	3	EGFR	Third	Oligometastasis	No	＜2cm	＞3	No	Yes	survival	46.1	46.1
105	Male	upfront RT	61	60	Yes	No	WBRT	2.5	EGFR	Third	Oligometastasis	No	＜2cm	＞3	Yes	No	death	21.1	41.5
106	Male	upfront RT	49	60	Yes	Yes	WBRT+LCRT	3	EGFR	Third	Oligometastasis	No	＜2cm	＞3	Yes	No	death	26.9	40.1
107	Female	deferred RT	56	90	Yes	No	LCRT	3.5	EGFR	Third	Oligometastasis	No	≥2cm	≤3	Yes	No	death	58.1	65
108	Female	deferred RT	52	90	No	No	LCRT	3	EGFR	Third	Oligometastasis	Yes	＜2cm	≤3	Yes	Yes	survival	18.8	30.2
109	Male	upfront RT	72	60	Yes	No	WBRT	2.5	EGFR	Third	Oligometastasis	No	≥2cm	≤3	Yes	No	survival	24.3	44.5
110	Female	upfront RT	47	80	Yes	Yes	WBRT	3	EGFR	Third	Polymetastasis	No	＜2cm	＞3	No	Yes	death	27	27
111	Male	upfront RT	55	60	No	Yes	WBRT	2	ALK	Second	Oligometastasis	Yes	＜2cm	≤3	Yes	No	death	29.9	37.2
112	Female	deferred RT	38	90	No	No	LCRT	3	EGFR	Third	Polymetastasis	Yes	＜2cm	＞3	Yes	Yes	death	8.7	20.5
113	Male	upfront RT	60	90	Yes	Yes	WBRT+LCRT	4	EGFR	Third	Oligometastasis	No	≥2cm	≤3	No	Yes	death	4.8	5.4
114	Female	upfront RT	51	80	Yes	No	WBRT	3	EGFR	Third	Polymetastasis	No	≥2cm	＞3	Yes	No	survival	17.2	49.6
115	Male	upfront RT	70	70	Yes	Yes	WBRT+LCRT	2.5	EGFR	First	Oligometastasis	No	≥2cm	≤3	Yes	Yes	survival	23.5	60
116	Female	deferred RT	68	70	Yes	No	LCRT	2	ALK	Second	Oligometastasis	Yes	＜2cm	≤3	Yes	Yes	survival	20.2	32.3
117	Female	deferred RT	62	70	Yes	No	LCRT	2	ALK	Second	Polymetastasis	Yes	≥2cm	≤3	No	Yes	death	12.6	12.6
118	Male	upfront RT	42	60	Yes	Yes	WBRT	1.5	EGFR	Third	Polymetastasis	Yes	＜2cm	＞3	No	Yes	death	24.5	24.5
119	Female	deferred RT	51	80	No	Yes	WBRT	2	EGFR	First	Polymetastasis	Yes	≥2cm	＞3	No	Yes	death	3.9	3.9
120	Female	upfront RT	72	70	Yes	Yes	WBRT	2	EGFR	First	Oligometastasis	No	＜2cm	＞3	Yes	No	survival	25.2	62.2
121	Male	upfront RT	70	80	Yes	No	WBRT	1.5	EGFR	First	Polymetastasis	Yes	＜2cm	＞3	No	No	death	7.4	7.4
122	Female	deferred RT	58	80	Yes	Yes	LCRT	3.5	EGFR	Third	Oligometastasis	No	≥2cm	≤3	Yes	Yes	survival	20.1	25.7
123	Male	upfront RT	54	60	Yes	Yes	WBRT	3	EGFR	First	Polymetastasis	No	≥2cm	＞3	No	Yes	death	16.5	16.5
124	Female	upfront RT	49	90	Yes	Yes	WBRT+LCRT	3	EGFR	Third	Polymetastasis	Yes	＜2cm	＞3	No	Yes	survival	66.5	66.5
125	Female	deferred RT	63	60	Yes	No	WBRT	3	EGFR	Third	Oligometastasis	No	≥2cm	≤3	No	No	death	26.5	26.5
126	Female	upfront RT	70	80	Yes	Yes	WBRT+LCRT	3	EGFR	First	Oligometastasis	No	＜2cm	≤3	No	No	survival	58.1	58.1
127	Female	deferred RT	51	60	Yes	Yes	WBRT	1.5	EGFR	Third	Polymetastasis	Yes	＜2cm	＞3	Yes	Yes	death	7.3	34.7
128	Male	upfront RT	66	80	Yes	Yes	WBRT+LCRT	3	EGFR	First	Polymetastasis	No	≥2cm	＞3	No	Yes	death	13.1	13.1
129	Male	upfront RT	70	100	No	Yes	WBRT	3	EGFR	First	Polymetastasis	No	＜2cm	＞3	Yes	No	death	8.6	15.7
130	Female	upfront RT	50	70	Yes	No	WBRT+LCRT	2	EGFR	Third	Polymetastasis	Yes	≥2cm	＞3	No	Yes	death	24.1	24.1
131	Female	upfront RT	68	70	No	Yes	WBRT	1.5	EGFR	Third	Polymetastasis	Yes	＜2cm	＞3	No	Yes	death	11.9	11.9
132	Female	upfront RT	69	70	Yes	Yes	WBRT	3	EGFR	First	Oligometastasis	No	≥2cm	＞3	Yes	No	death	8.5	9.5
133	Female	upfront RT	67	60	Yes	Yes	LCRT	3	EGFR	Third	Oligometastasis	No	＜2cm	≤3	Yes	No	death	18.2	31.8
134	Female	upfront RT	68	90	No	Yes	WBRT+LCRT	4	EGFR	First	Oligometastasis	No	≥2cm	＞3	No	Yes	death	8.1	8.1
135	Female	upfront RT	57	90	Yes	Yes	WBRT+LCRT	4	EGFR	Third	Oligometastasis	No	＜2cm	≤3	No	No	survival	35.8	35.8
136	Male	deferred RT	53	90	Yes	Yes	LCRT	3.5	EGFR	Third	Polymetastasis	No	≥2cm	＞3	Yes	No	death	7.1	12
137	Male	upfront RT	75	70	Yes	No	LCRT	2.5	EGFR	Third	Oligometastasis	No	≥2cm	≤3	No	No	survival	19.3	19.3
138	Female	deferred RT	57	80	Yes	No	WBRT	3.5	EGFR	Third	Oligometastasis	No	＜2cm	≤3	Yes	No	death	9.8	9.8
139	Male	upfront RT	67	60	Yes	Yes	LCRT	2	EGFR	Third	Polymetastasis	Yes	≥2cm	≤3	No	Yes	survival	13.3	13.3
140	Female	upfront RT	56	70	Yes	No	WBRT+LCRT	3	EGFR	Third	Oligometastasis	No	≥2cm	≤3	Yes	No	survival	11.6	18.8
141	Male	upfront RT	78	70	Yes	Yes	LCRT	1	EGFR	Third	Polymetastasis	Yes	≥2cm	＞3	No	No	death	10.4	10.4
142	Female	upfront RT	53	90	No	Yes	WBRT	2.5	EGFR	Third	Polymetastasis	Yes	＜2cm	＞3	No	No	survival	18.3	18.3
143	Female	upfront RT	66	80	Yes	Yes	LCRT	3.5	EGFR	Third	Oligometastasis	No	≥2cm	≤3	No	No	survival	13.2	13.2
144	Female	upfront RT	44	90	Yes	No	LCRT	3	ALK	Second	Polymetastasis	Yes	≥2cm	≤3	Yes	Yes	survival	11.2	14.1
145	Female	upfront RT	73	100	No	No	LCRT	2.5	EGFR	Third	Oligometastasis	Yes	＜2cm	≤3	Yes	No	death	14.3	57
146	Female	upfront RT	53	60	Yes	Yes	WBRT+LCRT	1.5	EGFR	Third	Polymetastasis	Yes	＜2cm	＞3	No	Yes	survival	16.2	16.2
147	Female	upfront RT	75	60	Yes	No	LCRT	2.5	EGFR	Third	Oligometastasis	No	＜2cm	≤3	Yes	Yes	death	23.1	44.1
148	Female	upfront RT	40	60	Yes	Yes	WBRT	1.5	EGFR	Third	Polymetastasis	Yes	＜2cm	＞3	Yes	No	survival	16	16
149	Male	deferred RT	74	70	Yes	Yes	LCRT	2.5	EGFR	Third	Oligometastasis	No	≥2cm	≤3	No	Yes	survival	51.4	51.4
150	Female	deferred RT	67	100	No	Yes	LCRT	4	EGFR	First	Oligometastasis	No	≥2cm	≤3	Yes	No	death	14.6	22.3
151	Male	upfront RT	29	70	Yes	Yes	WBRT+LCRT	2	ALK	Second	Polymetastasis	Yes	≥2cm	＞3	Yes	No	survival	8.7	15.4
152	Female	upfront RT	51	80	Yes	Yes	LCRT	3.5	EGFR	Third	Oligometastasis	No	≥2cm	≤3	Yes	Yes	death	32.2	55.6
153	Male	deferred RT	56	70	Yes	Yes	WBRT	1.5	EGFR	Third	Polymetastasis	Yes	＜2cm	＞3	Yes	Yes	death	9.6	10.6
154	Male	deferred RT	61	80	Yes	No	LCRT	3.5	EGFR	Third	Oligometastasis	No	≥2cm	≤3	Yes	No	death	23.7	35.9
155	Female	deferred RT	42	60	Yes	Yes	LCRT	3	EGFR	First	Oligometastasis	No	≥2cm	≤3	Yes	No	death	6	7.7
156	Male	deferred RT	50	90	No	Yes	WBRT	2.5	EGFR	Third	Polymetastasis	Yes	＜2cm	＞3	Yes	Yes	death	18	21.3
157	Female	deferred RT	69	80	Yes	No	WBRT+LCRT	3	EGFR	Third	Oligometastasis	No	＜2cm	＞3	Yes	No	survival	9.4	13.5
158	Female	upfront RT	63	70	Yes	Yes	LCRT	2	ALK	Second	Oligometastasis	Yes	≥2cm	≤3	Yes	Yes	survival	20.3	49
159	Female	deferred RT	50	90	No	Yes	LCRT	3	EGFR	Third	Polymetastasis	Yes	＜2cm	≤3	Yes	Yes	survival	12.2	28.9
160	Female	upfront RT	63	70	Yes	Yes	WBRT	3	EGFR	First	Oligometastasis	No	＜2cm	≤3	No	Yes	death	20.3	20.3
161	Male	deferred RT	56	80	Yes	No	WBRT+LCRT	2	EGFR	Third	Polymetastasis	Yes	≥2cm	＞3	No	No	death	7.1	7.1
162	Male	upfront RT	33	50	Yes	Yes	WBRT+LCRT	2.5	EGFR	Third	Polymetastasis	No	≥2cm	＞3	No	No	survival	12.3	12.3
163	Male	upfront RT	51	100	No	Yes	WBRT	2.5	ALK	Second	Polymetastasis	Yes	＜2cm	＞3	No	No	survival	12.4	12.4
Abbreviations: RT, radiotherapy; KPS, Karnofsky Performance Status; BM, brain metastasis; WBRT, whole brain radiotherapy; LCRT, local radiotherapy; Lung-molGPA, the Graded Prognostic Assessment for Lung Cancer Using Molecular Markers; EGFR, epidermal growth factor receptor; ALK, anaplastic lymphoma kinase; iPFS, intracranial progression-free survival; OS, overall survival
